# Supplementary material for: A new species of parasitic copepod, Sarcotretes umitakae sp. n. (Siphonostomatoida, Pennellidae), on the rattail (Actinopterygii, Macrouridae) from the East China Sea, Japan
Source: Zookeys. 2012 Nov 29;(246):1–10. doi: 10.3897/zookeys.246.3872 (PMC3520142; doi:10.3897/zookeys.246.3872)
Supplement: XML Treatment for Sarcotretes umitakae [file zookeys.246.3872-treatment1.xml]

<!DOCTYPE tp:taxon-treatment
  PUBLIC "-//TaxonX//DTD Taxonomic Treatment Publishing DTD v0 20100105//EN" "tax-treatment-NSO.dtd">
<tp:taxon-treatment xmlns:tp="http://www.plazi.org/taxpub"><tp:treatment-meta><mixed-citation publication-type="journal"><person-group><name><surname>Uyeno</surname><given-names>Daisuke</given-names></name><name><surname>Wakabayashi</surname><given-names>Kaori</given-names></name><name><surname>Nagasawa</surname><given-names>Kazuya</given-names></name></person-group><article-title>A new species of parasitic copepod, 
                    <italic>Sarcotretes umitakae</italic> sp. n. (Siphonostomatoida, Pennellidae), on the rattail (Actinopterygii, Macrouridae) from the East China Sea, Japan
                </article-title><source>Zookeys</source><day>29</day><month>11</month><year>2012</year><volume>2012</volume><issue>246</issue><fpage>1</fpage><lpage>10</lpage><pub-id pub-id-type="doi">10.3897/zookeys.246.3872</pub-id></mixed-citation></tp:treatment-meta><tp:nomenclature><tp:taxon-name>
                            <tp:taxon-name-part taxon-name-part-type="genus">Sarcotretes</tp:taxon-name-part>
                            <tp:taxon-name-part taxon-name-part-type="species">umitakae</tp:taxon-name-part>
                        <object-id xmlns:xlink="http://www.w3.org/1999/xlink" xlink:type="simple">urn:lsid:zoobank.org:act:879FD1B6-AC17-4DD0-9E27-AFD4EF2A4DEF</object-id>
								<object-id xmlns:xlink="http://www.w3.org/1999/xlink" xlink:type="simple">http://species-id.net/wiki/Sarcotretes_umitakae</object-id>
								</tp:taxon-name><tp:taxon-status xmlns:xlink="http://www.w3.org/1999/xlink" xlink:type="simple">sp. n.</tp:taxon-status><xref ref-type="fig" rid="F1">Figures 1</xref><xref ref-type="fig" rid="F2"/><xref ref-type="fig" rid="F3"/><xref ref-type="fig" rid="F4">4</xref></tp:nomenclature><tp:treatment-sec sec-type="Type material"><title>Type material.</title><p>Holotype female (NSMT–Cr 22253) and 2 paratypic females (NSMT–Cr 22254), ex <italic><tp:taxon-name>Coelorinchus jordani</tp:taxon-name></italic> Smith and Pope (<tp:taxon-name>Gadiformes</tp:taxon-name>: <tp:taxon-name>Macrouridae</tp:taxon-name>), taken off the Tokara Islands (<named-content xmlns:xlink="http://www.w3.org/1999/xlink" content-type="dwc:verbatimCoordinates" xlink:type="simple">29°58.02'N, 127°43.79'E</named-content> to <named-content xmlns:xlink="http://www.w3.org/1999/xlink" content-type="dwc:verbatimCoordinates" xlink:type="simple">29°59.57'N, 127°44.28'E</named-content>), Kagoshima, East China Sea, Japan, 308.5–309.3 m depth, 8 October 2011, reg. K. Wakabayashi and Y. Tanaka.
                        </p></tp:treatment-sec><tp:treatment-sec sec-type="Type locality"><title>Type locality.</title><p>off the Tokara Islands (<named-content xmlns:xlink="http://www.w3.org/1999/xlink" content-type="dwc:verbatimCoordinates" xlink:type="simple">29°58.02'N, 127°43.79'E</named-content> to <named-content xmlns:xlink="http://www.w3.org/1999/xlink" content-type="dwc:verbatimCoordinates" xlink:type="simple">29°59.57'N, 127°44.28'E</named-content>), Kagoshima, East China Sea, Japan.
                        </p></tp:treatment-sec><tp:treatment-sec sec-type="Description"><title>Description of postmetamorphic adult female.</title><p>Body (<xref ref-type="fig" rid="F2">Fig. 2A</xref>) elongate, comprising head, neck, and trunk. Total length 43.42 (from tip of cephalothorax to end of abdomen). Head (holdfast) composed of cephalosome to third pediger (<xref ref-type="fig" rid="F2">Fig. 2A, B</xref>), bearing elongate oral area projecting forward as cylindrical proboscis with multiple constrictions and mouth tube at its tip, with paired lateral processes (<xref ref-type="fig" rid="F2">Fig. 2A, B</xref>) consisting of bulbous base drawn out into highly sclerotized horn-like process. Vestige of dorsal shield of cephalothorax and tergites of first to third visible on dorsal surface of head (<xref ref-type="fig" rid="F2">Fig. 2D</xref>). Two paired small sclerites on ventral surface of basal region of oral cone (<xref ref-type="fig" rid="F2">Fig. 2E</xref>). Neck (<xref ref-type="fig" rid="F2">Fig. 2A</xref>) slender, longer than trunk, twisting and bearing bulge and constriction at posterior portion. Cylindrical trunk (<xref ref-type="fig" rid="F2">Fig. 2A</xref>) 12.23 long (from enlarged end of neck to abdomen), 3.08 wide at widest part bearing paired hemispherical protrusions and reduced abdomen (<xref ref-type="fig" rid="F2">Fig. 2F, G</xref>). Caudal rami absent.
                        </p><p>Rostral area (<xref ref-type="fig" rid="F2">Fig. 2H</xref>) triangular. Antennule (<xref ref-type="fig" rid="F3">Fig. 3A</xref>) not segmented, located on sclerotized protrusion, bearing 10 blunt, long elements, and at least 17 short elements; 1 long distal seta with bifurcated tip. Antenna (<xref ref-type="fig" rid="F3">Fig. 3B</xref>) subchelate, 3-segmented; proximal segment, unarmed; middle segment stout with a pointed process on innerdistal corner, hollowed out to receive terminal claw; terminal segment representing terminal claw with single basal seta. Mandible (<xref ref-type="fig" rid="F3">Fig. 3C</xref>) located on lateral side of base of oral cone (<xref ref-type="fig" rid="F2">Fig. 2E</xref>), represented by sclerotized process with unequal processes tip. Maxillule (<xref ref-type="fig" rid="F3">Fig. 3D</xref>) bilobate; large inner lobe tipped with two naked setae; small outer lobe bearing one naked seta. Maxilla (<xref ref-type="fig" rid="F3">Fig. 3E</xref>) 2-segmented; proximal segment rod-like, bearing round protrusion with pointed process in middle portion; terminal segment rod-like, tipped with curved spinulose process, small pointed process, and setulous lobe (<xref ref-type="fig" rid="F3">Fig. 3F</xref>). Maxilliped absent.
                        </p><p><!--PageBreak-->Legs 1 to 4 occurring tightly together and located between paired lateral processes of holdfast. Legs 1 and 2 (<xref ref-type="fig" rid="F3">Figs. 3G</xref>, <xref ref-type="fig" rid="F4">4A</xref>) biramous, composed of inter coxal sclerites, protopods, and 2-segmented rami. Leg 3 (<xref ref-type="fig" rid="F4">Fig. 4B</xref>) uniramous, without endopod; leg armature formula as follows:<!--PageBreak--><!--PageBreak--><!--PageBreak--><!--PageBreak-->
                        </p><p>Leg 4 (<xref ref-type="fig" rid="F4">Fig. 4C</xref>) represented by vestigial intercoxal sclerite. Legs 5 and 6 absent.
                        </p><p><italic>Variability of female</italic>. The necks of all paratypes twist and turn in complex fashion (<xref ref-type="fig" rid="F4">Fig. 4D</xref>). Measurements of the body parts of the specimens from the type series (n = 3) are as follows: body length (anterior margin of the head to distal end of the posterior processes on the trunk) 30.26–50.12 (41.27 ± 10.10); trunk length 11.27–13.48 (12.33 ± 1.11); trunk width 2.84–3.17 (3.03 ± 0.17).
                        </p><p>Male. Unknown.</p></tp:treatment-sec><tp:treatment-sec sec-type="Site"><title>Site.</title><p>The copepod attaches to various parts of the body surface of the host fishes (<xref ref-type="fig" rid="F1">Fig. 1A</xref>). The head to the neck of the copepod was embedded in the host’s musculature, and the trunk was protruded into the water (<xref ref-type="fig" rid="F1">Fig. 1B</xref>)
                        </p></tp:treatment-sec><tp:treatment-sec sec-type="Etymology"><title>Etymology.</title><p>The specific name “<italic>umitakae”</italic> refers to the <italic>Umitaka-maru</italic>, a training and research vessel of TUMSAT.
                        </p></tp:treatment-sec><tp:treatment-sec sec-type="Remarks"><title>Remarks.</title><p>Currently, three species of <italic><tp:taxon-name>Sacotretes</tp:taxon-name></italic>: <italic><tp:taxon-name>Sacotretes eristaliformis</tp:taxon-name></italic>, <italic><tp:taxon-name>Sacotretes longirostris</tp:taxon-name></italic>, and <italic><tp:taxon-name>Sarcotretes scopeli</tp:taxon-name></italic>, are considered to be valid (<xref ref-type="bibr" rid="B4">Ho et al. 2007</xref>). <italic><tp:taxon-name>Sarcotretes umitakae</tp:taxon-name></italic> sp. n. differs from <italic><tp:taxon-name>Sarcotretes eristaliformis</tp:taxon-name></italic> and <italic><tp:taxon-name>Sarcotretes scopoli</tp:taxon-name></italic> by having the holdfast with paired bulbous swellings drawn out into an elongate, horn-like process (vs. bulbous with or without a blunt tip) and the neck approximately 3 times as long as the trunk (vs. nearly as long as the trunk in <italic><tp:taxon-name>Sarcotretes eristaliformis</tp:taxon-name></italic> and less than 3/4 of the trunk length in <italic><tp:taxon-name>Sarcotretes scopeli</tp:taxon-name></italic>) (<xref ref-type="bibr" rid="B2">Brian 1912</xref>; <xref ref-type="bibr" rid="B5">Hogans 1988</xref>; <xref ref-type="bibr" rid="B1">Boxshall 1989</xref>; <xref ref-type="bibr" rid="B3">Cherel and Boxshall 2004</xref>; <xref ref-type="bibr" rid="B4">Ho et al. 2007</xref>). The two specimens described as <italic><tp:taxon-name>Sarcotretes eristaliformis</tp:taxon-name></italic> by <xref ref-type="bibr" rid="B9">Kabata and Gusev (1966)</xref> were judged to be <italic><tp:taxon-name>Sarcotretes scopeli</tp:taxon-name></italic> on the basis of a body length of 15.8–21.2 mm, the neck being shorter than the trunk, and relative length of the proboscis (<xref ref-type="bibr" rid="B5">Hogans 1988</xref>; <xref ref-type="bibr" rid="B4">Ho et al. 2007</xref>). In addition, <italic><tp:taxon-name>Sarcotretes scopeli</tp:taxon-name></italic> differs from the new species by the absence of the vestige of leg 4 (vs. presence) (<xref ref-type="bibr" rid="B1">Boxshall 1989</xref>; <xref ref-type="bibr" rid="B3">Cherel and Boxshall 2004</xref>). <italic><tp:taxon-name>Sarcotretes longirostris</tp:taxon-name></italic> has the neck longer than the trunk like <italic><tp:taxon-name>Sarcotretes umitakae</tp:taxon-name></italic> sp. n. and only these 2 species possess an extremely long proboscis among their congeners. <italic><tp:taxon-name>Sarcotretes longirostris</tp:taxon-name></italic> is, however, easily distinguishable from the new species by having the following characters: slender lateral head processes without swollen basal portions (vs. a bulbous swelling with a slender process); a not defined rostral area (vs. triangular); and a large and conical reduced abdomen, protruding to posterior (vs. small and non-conical and slightly protruded to posterodorsal) (<xref ref-type="bibr" rid="B4">Ho et al. 2007</xref>). In addition, the trunk has an anterior constriction in <italic><tp:taxon-name>Sarcotretes umitakae</tp:taxon-name></italic> sp. n. not shared with any of the three known species (<xref ref-type="fig" rid="F2">Figs. 2A</xref>, <xref ref-type="fig" rid="F4">4D</xref>).
                        </p><fig id="F1" position="float" orientation="portrait"><label>Figure 1.</label><caption><p><italic><tp:taxon-name>Sarcotretes umitakae</tp:taxon-name></italic> sp. n., female on <italic><tp:taxon-name>Coelorinchus jordani</tp:taxon-name></italic> Smith and Pope. <bold>A</bold> two specimens of <italic><tp:taxon-name>Coelorinchus jordani</tp:taxon-name></italic> (181.5 mm TL and 142.8 mm TL) carrying the type series of <italic><tp:taxon-name>Sarcotretes</tp:taxon-name></italic> sp. n. (arrowheads) <bold>B</bold> coloration in life of paratype NSMT–Cr 22254 attached to host’s body. Scale bars: <bold>A</bold>=20 mm; <bold>B</bold>=3 mm.</p></caption><graphic xmlns:xlink="http://www.w3.org/1999/xlink" xlink:href="ZooKeys-246-001-g001.jpg" position="float" orientation="portrait" xlink:type="simple"/></fig><fig id="F2" position="float" orientation="portrait"><label>Figure 2.</label><caption><p><italic><tp:taxon-name>Sarcotretes umitakae</tp:taxon-name></italic> sp. n., female, holotype NSMT–Cr 22253. <bold>A</bold> habitus <bold>B</bold> anterior portion of body, dorsal, a1 = antennule, a2 = antenna <bold>C</bold> same, ventral, m1 = maxillule, m2 = maxilla, p1 = leg 1, p2 = leg 2, p3 = leg 3, p4 = vestige of leg 4 <bold>D</bold> vestige of dorsal cephalothoracic shield <bold>E</bold> tip of proboscis, lateral <bold>F</bold> posterior portion of body, ventral <bold>G</bold> same, lateral <bold>H</bold> rostral area and antennae, dorsal. Scale bars: <bold>A</bold>=3 mm; <bold>B, C, F, G</bold>=1 mm; <bold>D</bold>=500 μm; <bold>E</bold>=300 μm; <bold>H</bold>=150 μm.</p></caption><graphic xmlns:xlink="http://www.w3.org/1999/xlink" xlink:href="ZooKeys-246-001-g002.jpg" position="float" orientation="portrait" xlink:type="simple"/></fig><fig id="F3" position="float" orientation="portrait"><label>Figure 3.</label><caption><p><italic><tp:taxon-name>Sarcotretes umitakae</tp:taxon-name></italic> sp. n., female, holotype NSMT–Cr 22253. <bold>A</bold> left antennule, anterior <bold>B</bold> left antenna, anterior <bold>C</bold> left mandible <bold>D</bold> left maxillule <bold>E</bold> left maxilla, lateral <bold>F</bold> distal part of left maxilla <bold>G</bold> right leg 1, anterior. Scale bars: <bold>A, B, E, G</bold>=100 μm; <bold>C, D</bold>=70 μm; <bold>F</bold>=50μm.</p></caption><graphic xmlns:xlink="http://www.w3.org/1999/xlink" xlink:href="ZooKeys-246-001-g003.jpg" position="float" orientation="portrait" xlink:type="simple"/></fig><fig id="F4" position="float" orientation="portrait"><label>Figure 4.</label><caption><p><italic><tp:taxon-name>Sarcotretes umitakae</tp:taxon-name></italic> sp. n., female, holotype NSMT–Cr 22253. <bold>A</bold> left leg 2, anterior <bold>B</bold> right leg 3, anterior <bold>C</bold> vestige of leg 4. <italic><tp:taxon-name>Sarcotretes umitakae</tp:taxon-name></italic> sp. n., female, paratype NSMT–Cr 22254 <bold>D</bold> habitus. Scale bars: <bold>A, B</bold>=100 μm; <bold>C</bold>=30 μm; <bold>D</bold>=3 mm.</p></caption><graphic xmlns:xlink="http://www.w3.org/1999/xlink" xlink:href="ZooKeys-246-001-g004.jpg" position="float" orientation="portrait" xlink:type="simple"/></fig></tp:treatment-sec><ref-list><ref id="B4"><mixed-citation xmlns:xlink="http://www.w3.org/1999/xlink" xlink:type="simple"><person-group><name name-style="western"><surname>Ho</surname><given-names>J-S</given-names></name><name name-style="western"><surname>Nagasawa</surname><given-names>K</given-names></name><name name-style="western"><surname>Kim</surname><given-names>I-H</given-names></name></person-group> (<year>2007</year>)<article-title> <italic>Sarcotretes longirostris</italic> sp. n. (Copepoda, Pennellidae) parasitic on bluefin driftfish (<italic>Psenes pellucidus</italic>) found in the stomach of the short-finned pilot whale caught off Japan.</article-title><source>Journal of Crustacean Biology </source><volume>27</volume>: <fpage>116</fpage>-<lpage>120</lpage>. doi: <ext-link ext-link-type="uri" xlink:href="http://dx.doi.org/10.1651/S-2751.1" xlink:type="simple">10.1651/S-2751.1</ext-link></mixed-citation></ref><ref id="B2"><mixed-citation xmlns:xlink="http://www.w3.org/1999/xlink" xlink:type="simple"><person-group><name name-style="western"><surname>Brian</surname><given-names>A</given-names></name></person-group> (<year>1912</year>)<article-title> Copépodes parasites des poissons et des échinides provenant des campagnes scientifiques de S.A.S. le Prince Albert Ier de Monaco (1866-1910).</article-title><source>Résultats des Campagnes Scientifiques du Prince Albert Ier de Monaco </source><volume>38</volume>: <fpage>1</fpage>-<lpage>58</lpage>.</mixed-citation></ref><ref id="B5"><mixed-citation xmlns:xlink="http://www.w3.org/1999/xlink" xlink:type="simple"><person-group><name name-style="western"><surname>Hogans</surname><given-names>WE</given-names></name></person-group> (<year>1988</year>)<article-title> Review of <italic>Sarcotretes</italic> Jungersen, 1911 (Copepoda: Pennellidae) from midwater and demersal fishes in the north Atlantic Ocean.</article-title><source>Canadian Journal of Zoology</source><volume>66</volume>: <fpage>1371</fpage>–<lpage>1375</lpage>. doi: <ext-link ext-link-type="uri" xlink:href="http://dx.doi.org/10.1139/z88-201" xlink:type="simple">10.1139/z88-201</ext-link></mixed-citation></ref><ref id="B1"><mixed-citation xmlns:xlink="http://www.w3.org/1999/xlink" xlink:type="simple"><person-group><name name-style="western"><surname>Boxshall</surname><given-names>GA</given-names></name></person-group> (<year>1989</year>)<article-title> Parasitic copepods of fishes: a new genus of the Hatschekiidae from New Caledonia, and new records of the Pennellidae, Sphyriidae and Lernanthropidae from the South Atlantic and South Pacific.</article-title><source>Systematic Parasitology </source><volume>13</volume>: <fpage>201</fpage>-<lpage>222</lpage>. doi: <ext-link ext-link-type="uri" xlink:href="http://dx.doi.org/10.1007/BF00009746" xlink:type="simple">10.1007/BF00009746</ext-link></mixed-citation></ref><ref id="B3"><mixed-citation xmlns:xlink="http://www.w3.org/1999/xlink" xlink:type="simple"><person-group><name name-style="western"><surname>Cherel</surname><given-names>Y</given-names></name><name name-style="western"><surname>Boxshall</surname><given-names>GA</given-names></name></person-group> (<year>2004</year>)<article-title> <italic>Sarcotretes</italic> (Copepoda: Pennellidae) parasitizing myctophid fishes in the Southern Ocean: new information from seabird diet.</article-title><source>Journal of Parasitology</source><volume>90</volume>: <fpage>1288</fpage>–<lpage>1292</lpage>. doi: <ext-link ext-link-type="uri" xlink:href="http://dx.doi.org/10.1645/GE-3384" xlink:type="simple">10.1645/GE-3384</ext-link></mixed-citation></ref><ref id="B9"><mixed-citation xmlns:xlink="http://www.w3.org/1999/xlink" xlink:type="simple"><person-group><name name-style="western"><surname>Kabata</surname><given-names>Z</given-names></name><name name-style="western"><surname>Gusev</surname><given-names>AV</given-names></name></person-group> (<year>1966</year>)<article-title> Parasitic Copepoda of fishes from the collection of the Zoological Institute in Leningrad.</article-title><source>Journal of the Linnean Society, Zoology </source><volume>46</volume>: <fpage>155</fpage>-<lpage>207</lpage>.</mixed-citation></ref></ref-list></tp:taxon-treatment>
